# Supplementary material for: Informal Urban Green-Space: Comparison of Quantity and Characteristics in Brisbane, Australia and Sapporo, Japan
Source: PLoS One. 2014 Jun 18;9(6):e99784. doi: 10.1371/journal.pone.0099784 (PMC4062477; doi:10.1371/journal.pone.0099784)
Supplement: Table S1 — Land use category system. (XLSX) [file pone.0099784.s001.xlsx]

## Sheet: Land use category system
Land use group	Land use code	Land use name	Land use description
Formal greenspace	FGSCN	FGS Conservation	National parks, state forest, designated river banks etc.
	FGSPK	FGS Parkland	City parks incl. botanical gardens
	FGSSR	FGS Sport and Recreation	Sport fields, golf, horse racing etc.
	FGSPV	FGS Planted verge	Planted street verge (flower beds etc.), public or private
	FGSRN	FGS Remnant	Remnant vegetation (etc. bush, mangroves)
Private greenspace	PGSGD	PGS Gardens	Private gardens of detached houses (RESLD)
	PGSSG	PGS Shared greenspace	Shared greenspace of multi-unit dwellings (RESMD/RESHD)
	PGSCL	PGS Community greenspace	Greenspace on community land, e.g. Churches, Schools except Cemetery
	PGSCT	PGS Cemetery	Burial grounds, both dedicated and next to religous buildings
	PGSCM	PGS Commerical	Greenspace around office buildings, shop fronts etc
	PGSIN	PGS Industrial	Greenspace around factory buildings etc.
Residential	RESLD	RES Low density	Detached or connected non-multi-unit house
	RESMD	RES Medium density	Medium rise multi-unit dwellings of up to 5 storeys in height
	RESHD	RES High density	High rise multi-unit dwellings of 6 or more storeys in height
	RESTP	RES Trailer park	Holiday or long-term trailer park
	RESHT	RES Hotel	Hotels, hostels, guest houses, holiday apartments etc
Commercial	COMLD	COM Low density	Single retail, restaurant, medical etc. premises, detached or attached but separate buildings
	COMMD	COM Medium density	Retail etc. group premises (up to 6 shops) using same building complex on one floor
	COMHD	COM High density	Retail etc. group premises with more than 6 shops OR multiple storeys (shopping centre etc.)
	COMOL	COM Office low density	Single office (detached)
	COMOM	COM Office medium density	Multi-office building with up to 6 offices
	COMOH	COM Office high density	Multi-office building with more than 6 offices OR multiple storeys
	COMOT	COM Other	Other commercial buildings
Multiple land use	xTYPE1TYPE2TYPE3	TYPE1 under TYPE 2 under TYPE3	Multiple vertically stacked land uses, e.g. residential on top of commercial, formal greenspace under bridge
Infrastructure	INFSS	INF Small street	Sealed streets with one or less lanes, including mixed car/pedestrian/cycle use streets, streets on private property or with restricted car access (e.g. in parks)
	INFMS	INF Medium street	Two or more lane street (except highway/motorway)
	INFLS	INF Large street	Highway or motorway dedicated to motor traffic
	INFBP	INF Bike path	Dedicated bicycle path or bicycle use priority (excluding "on-road" painted paths),incl. bicycle parking area
	INFSW	INF Side walk	Sealed asphalt/concrete pavement for pedestrian or shared ped./bicycle use, pedestrian access way
	INFUR	INF Unsealed road	Unsealed (non-asphalt or concrete) road, usually gravel or dirt
	INFCP	INF Car park	Dedicated off-road parking area, sealed or unsealed, usually with vehicle demarkations, unvegetated
	INFRT	INF Rail track	Railway tracks without vegetation (only stones, concrete etc.)
	INFPZ	INF Plaza	Open non-vegetated (no park) area devoted to pedestrian use/strolling
Industrial	INDLD	IND Low density	Single industrial, manifacturing, transport, warehouse building, detached and single floor
	INDMD	IND Medium density	Industrial, manufacturing, transport, warehouse building with 2 to 5 storeys
	INDHD	IND High density	As above, with more than 5 storeys or equivalent height (e.g. very large structures)
Agricultural	AGRLS	AGR Live stock	Cattle grazing, horses, goats, sheep etc.
	AGRDF	AGR Dry field	Standard crop land, grain, vegetables etc.
	AGRWF	AGR Wet field	Wet fields, rice paddy fields etc.
	AGROC	AGR Orchard	Fruit orchards
	AGRFL	AGR Fallow	Fallow agricultural land (as part of crop cycle etc.)
Other	OTHCF	OTH Community facility	Library, school, hospital, train station building etc.
	OTHCS	OTH Construction site	Construction site without vegetation
	OTHOT	OTH Other	Other landuse, description in comment field (e.g. pool, military base)
	OTHWL	OTH Water Lake	Standing water, lake etc.
	OTHWR	OTH Water River	River, stream etc.
	OTHBG	OTH Bare Ground	Bare ground
